# Supplementary material for: Patient-Related Factors Associated With Long-Term Outcomes After Successful Endoscopic Balloon Dilation For Crohn’s Disease-Associated Ileo-Colic Strictures: A Systematic Review and Meta-analysis
Source: Crohns Colitis 360. 2024 Aug 4;6(3):otae041. doi: 10.1093/crocol/otae041 (PMC11339545; doi:10.1093/crocol/otae041)
Supplement: otae041_suppl_Supplementary_Data [file otae041_suppl_supplementary_data.xlsx]

## Sheet: Sheet1
								PATIENTS DATA							MEDICAL THERAPY						STENOSIS NATURE		STENOSIS LOCATION				STENOSIS LENGTH		ULCER AT STRICTURE					OUTCOMES
TITLE	AUTHORS	YEAR	DESIGN	INTERVENTION	PERIOD	FOLLOW-UP	COUNTRY	SAMPLE SIZE	MALE	AGE	AGE AT DIAGNOSIS	DiSEASE DURATION	PREVIOUS SURGERY	SMOKING	BIOLOGIC	IMMUNOSUPRESSANT	5-ASA	STEROID	COMBO	NUMBER OF STRICTURES	DE NOVO	ANASTOMOSIS	ILEUM	ILEOCECAL VALVE	COLON	RECTUM	< 5cm	>5cm	Yes	No	DISEASE ACTIVITY	PERIANAL DISEASE	PRE-STENOTIC DILATION	SURGERY
Factors associated with the efficacy and safety of endoscopic dilatation of symptomatic strictures in Crohn's disease: a retrospective cohort study	Dandoy P, Louis E, Gast P, Poncin M, Seidel L, Loly JP.	2022	Retrospective cohort	EBD	200-2020	45.5 + 28.9	Belgium	94	37	46.9 + 4.6				57	39	15			1	94	21	73	13		15				51					9
Surgery-free HR								9	Female x male (HR 0.758 CI 0.203 - 2.825 p 0.68)	0.967 0.921-1.016 0.18				5.199 0.65 - 41.576 0.12	0.927 0.232-3.71 0.91	0.56 0.07-4.491 0.59						2.2 0.275 - 17.625 0.46							0.532 0.133 - 2.128 0.37					9
Endoscopic small bowel balloon dilations in patients with Crohn's disease: a Danish nationwide cohort study, 1997-2015	Wewer MD, Karstensen JG, Burisch J.	2022	Retrospective cohort	EBD	1997-2015	Unknown	Denmark	90	47		35 (24 - 49) 31 (24 - 39)		41		13	33	13	71			49	41												23
Surgery-risk								23													13	10												23
Mucosal healing of small intestinal stricture is associated with improved prognosis post-dilation in Crohn's disease	Hibiya S, Ohtsuka K, Takenaka K, Kawamoto A, Matsuyama Y, Udagawa Y, Motobayashi M, Shimizu H, Fujii T, Saito E, Nagahori M, Okamoto R, Watanabe M.	2022	Retrospective cohort	EBD	2012-2020	Unknown	Japan	98	76		10 <17y 70 17-40y 18>40y	4.64 (0.00 - 32.57)	37	28	47	38	63	11	18	98	89	9	89		0	0	<2 92	>2 6	63	35	19			24
								24	14		2 <17 16 17-40 6>40		5	6	9	9	13	2	4		22	2	22		0	0	21	3	20	4	8			24
Long-term outcomes of endoscopic balloon dilation for intestinal strictures in patients with Crohn's disease during maintenance treatment with anti-tumor necrosis factor alpha antibodies	Takeda T, Kishi M, Takatsu N, Takada Y, Beppu T, Miyaoka M, Hisabe T, Ueki T, Arima H, Hirai F, Yao K.	2022	Retrospective cohort	EBD	2008-2017	50.9 + 10.3	Japan	72	53	36.9 + 2.9		13.1 + 2.3	46		72	27	60				66	24	60		6				54					19
Surgery-free HR								53	1.07 0.38–2.99 0.90	<39y 1.23 0.50–3.06 0.66	<16 3.77 1.46–9.75 0.006	>13.2 0.55 0.22–1.39 0.21	0.42 0.17–1.03 0.06		2.72 0.79–9.36 0.11	0.78 0.30–2.06 0.62	0.59 0.20–1.80 0.35					0.26 0.60–1.13 0.07							1.39 0.50–3.88 0.52					19
Endoscopic treatment of Crohn-related strictures with a self-expandable stent compared with balloon dilation: a prospective, randomised, controlled study	Hedenström P, Stotzer PO.	2021	RCT	EBD	2013-2018	64.1 + 24.6	Sweden	6	4	59.7 + 4.9		28.2 + 8.3		3	2	2																		2
								2	1	64.5 + 6.4		29.5 + 0.7		2	2	1																		2
Endoscopic balloon dilation of colorectal strictures complicating Crohn's disease: a multicenter study	Tilmant M, Serrero M, Poullenot F, Bouguen G, Pariente B, Altwegg R, Basile P, Filippi J, Vanelslander P, Buisson A, Desjeux A, Laharie D, Le Balch E, Nachury M, Boivineau L, Savoye G, Hebuterne X, Poincloux L, Vuitton L, Brazier F, Yzet C, Lamrani A, Peyrin-Biroulet L, Fumery M.	2021	Retrospective cohort	EBD	1999-2018	53.3 + 16.7	France	57	32	36.6 + 3.7		12.9 + 3.3	22		36	19	6				52	8	0		47	13	39	6	44		35			24
Surgery-free								24		1.01 0.98-1.04 0,683		0.99 0.98-0.99 0,005										0.73 0.21-2.48 0,608					2.68 0.88-8.16 0,083		0.83 0.37-1.9 0,664		1.48 0.44-5.01 0,528			24
Presence of Obstructive Symptoms and Absence of Perianal Crohn Disease Is Predictive of Surgery After Endoscopic Balloon Dilation	Sivasailam B, Manski S, Wentz A, Cross RK.	2021	Retrospective cohort	EBD	2007-2017	64.8 + 45.1	United States	99	37	37.1 + 3.6		14.1		49	61	24	11				48	51	17		9	12						35		33
								33	10	42.1 + 4		14		19	20	7	6				14	19	5		4	5						7		33
Optimal use of biologics with endoscopic balloon dilatation for repeated intestinal strictures in Crohn's disease	Uda A, Kuwabara H, Shimizu S, Iwakiri R, Fushimi K.	2020	Retroscpective cohort	EBD	2010-2017	Unknown	Japan	1289	971				282		435	909		859
Surgery-free															HR = 0.51, 95% CI 0.43–0.60, P < 0.001
A nationwide, multi-center, retrospective study of symptomatic small bowel stricture in patients with Crohn's disease	Bamba S, Sakemi R, Fujii T, Takeda T, Fujioka S, Takenaka K, Kitamoto H, Umezawa S, Sakuraba H, Inokuchi T, Fukata N, Mizuno S, Yamashita M, Shinzaki S, Tanaka H, Takedatsu H, Ozaki R, Moriya K, Ishii M, Kinjo T, Ozeki K, Ooi M, Hayashi R, Kakimoto K, Shimodate Y, Kitamura K, Yamada A, Sonoda A, Nishida Y, Yoshioka K, Ashizuka S, Takahashi F, Shimokawa T, Kobayashi T, Andoh A, Hibi T.	2020	Retrospective cohort (National database)	EBD	2008-2017	Unknown	Japan	100	72	34.9 + 3		5.4 + 2.2		30	24	27					95	0	82	13			85 <2cm	10 >2cm						24
Univariate OR for intestinal resection								24	0.802 0.332–2.229 0.644	0.992 0.951–1.032 0.701		0.996 0.942–1.045 0.908		1.093 0.470–2.831 0.843									0.281 0.115–0.798 0.019					1.414 0.333–4.123 0.575						24
Endoscopic management of strictures in patients with Crohn's disease - A multi-	Chang CW, Tu CH, Chou JW, Huang TY, Hsu WH, Wang YP, Chen CC, Chung CS, Lin CP, Lin WC, Tai CM, Wang HY, Chen MJ.	2020	Retrospective cohort ( National database)	EBD	2008-2018	42.5 + 13.9	Taiwan	26	19	38.7 + 14.8 years	1 < 17 18 - 17-40 7 >40	6.3 + 5.4	13	10	11	18	19	10			22	4	13	3	8							3		7
								7	7		1 < 17 6 - 17-40 1 >40		2	3	2	7	3	4			7	0	6									0		7
Clinical outcomes of endoscopic balloon dilatation of intestinal strictures in patients with Crohn's disease	Winder O, Fliss-Isakov N, Winder G, Scapa E, Yanai H, Barnes S, Dekel R, Dotan I, Maharshak N.	2019	Retrospective cohort	EBD	2006-2014	Unknown	Israel	64	38	43.3 ± 14.2	26.8 + 15.0	15.8 ± 9.0	27	22	16	35	23	16		64	33	31	12	5	16				18					21
								21	9	44.5 ± 16.1					6	10	8	9		21	11	10	3	0	8				7					21
Long-Term Outcome of Endoscopic Balloon Dilatation for Strictures in Patients with Crohn's Disease	Taida T, Nakagawa T, Ohta Y, Hamanaka S, Okimoto K, Saito K, Maruoka D, Matsumura T, Arai M, Katsuno T, Kato N.	2018	Retrospective cohort	EBD	2008-2015	29.4 + 24.9	Japan	26	23	39.3 ± 13.8		8.1 ± 7.6 (0–26)			20	7	20	1				4												2
								2	2	30.6 ± 4.5					0	0	2	0				1												2
Analysis of the Risk Factors of Surgery after Endoscopic Balloon Dilation for Small Intestinal Strictures in Crohn's Disease Using Double-balloon Endoscopy	Nishida Y, Hosomi S, Yamagami H, Yukawa T, Nagami Y, Tanaka F, Kamata N, Tanigawa T, Shiba M, Watanabe T, Tominaga K, Fujiwara Y, Arakawa T.	2017	Retrospective cohort	EBD	2006-2015	27.8 + 13.6	Japan	37	31	35.0 ± 1.4	24.7 ± 1.9	10 ± 2		7	20	11		2			31	6	32				15 <1cm	22 > 1cm				13	31	18
								18	14		19 < 25y x 18 >25y			3	7	6		1			17	1	13				7	11				7	17	18
Endoscopic Balloon Dilation Size and Avoidance of Surgery in Stricturing Crohn's Disease	Reutemann BA, Turkeltaub JA, Al-Hawary M, Waljee AK, Higgins PDR, Stidham RW.	2017	Retrospective cohort	EBD	2006-2014	42.8 + 10.6	United States	135	80				94	52	82	68		8			83	52	37		46									38
								38	23	40.7 ± 14.8			24	18	19	19		3			26	12	11		13									38
Endoscopic balloon dilation for stenotic lesions in Crohn's disease	Kanamori A, Sugaya T, Tominaga K, Takahashi F, Takenaka K, Hoshino A, Koike T, Nakano M, Hiraishi H.	2017	Retrospective cohort	EBD	2012-2015	13.4 ± 9.8	Japan	30	21	36.9 ± 10.7		13.1 ± 8.8	17	5	22	19		3			22	8	15		7						18			7
								7	4	37.9 ± 8.6		11.7 ± 12.3	4		4	3		2			5	2	4		1						6			7
Comparison of Endoscopic Dilation vs Surgery for Anastomotic Stricture in Patients With Crohn's Disease Following Ileocolonic Resection	Lian L, Stocchi L, Remzi FH, Shen B.	2017	Case-Control	EBD x Surgery	1998-2014	1.76 (0.38-4.125)IQR	United States	176	94	43 + 13.2		17.3 + 10.5	64	77	22			31																91
Results for bivariate analysis								91																										91
Endoscopic balloon dilatation of Crohn's strictures: a safe method to defer surgery in selective cases	Asairinachan A, An V, Daniel ES, Johnston MJ, Woods RJ.	2017	Retrospective cohort	EBD	2008-2015	37.9 + 8.1	Australia	47	25	39.7 ± 3.8	22.5 ± 4.3	13 ± 3.2	40	15	19	36	13	22			12	29					20 <3cm / 28 < 5cm	27> 3 / 15 > 5						18
								18	9					6	5	18	6	13			5	12					4 <3 / 7<5	14 > 3 / 11 >5						18
Endoscopic Dilatation of Crohn's Anastomotic Strictures is Effective in the Long Term, and Escalation of Medical Therapy Improves Outcomes in the Biologic Era	Ding NS, Yip WM, Choi CH, Saunders B, Thomas-Gibson S, Arebi N, Humphries A, Hart A.	2016	Retrospective cohort	EBD	2004-2014	71.9 + 10.3	England	54	21	54 ± 3.5		23.9 ± 2.9	54		3	33	8					54												10
HR Surgery outcome								10	2.14 0.57–8.03 0.26	> 53 0.90 0.238–3.429 0.88					0.167 0.021–1.362 0.09	2.00 0.25–16.01 0.52	1.13 0.35–1.25 0.57		0.25 0.03–2.02 0.19			10											1.76 1.12–2.76 0.08	10
Long-term Outcomes in Patients with Small Intestinal Strictures Secondary to Crohn's Disease After Double-balloon Endoscopy-assisted Balloon Dilation	Sunada K, Shinozaki S, Nagayama M, Yano T, Takezawa T, Ino Y, Sakamoto H, Miura Y, Hayashi Y, Sato H, Lefor AK, Yamamoto H.	2016	Retrospective	EBD-DBE	2002-2014	45.5 + 28.9	Japan	85	59		55 12 -30y / 30 31-78y		25	17	25	27	82	11			193	8	169											21
								21	17		12 x 9		5	5																				21
Prediction of need for surgery after endoscopic balloon dilation of ileocolic anastomotic stricture in patients with Crohn's disease	Lian L, Stocchi L, Shen B, Liu X, Ma J, Zhang B, Remzi F.	2015	Retrospective cohort	EBD- ICA	1998-2013	46.8 ± 34.8	United States	185	100			17.6 ± 10.7	185	81	32	45	18	36				185											42	66
								66	30			0.99 0.97–1.02 0.61	185	32	8	19	5	16				66											26	66
Comparable short- and long-term outcomes of colonoscopic balloon dilation of Crohn's Disease and benign non-Crohn's Disease strictures	Chen M, Shen B.	2014	Retrospective cohort	EBD	2002-2013	50.0 + 31.1	United States	60	29	43.9 + 12.4	25.8 + 11.1		57	26	15	13	2	22		71	19	52	17	2							55			20
									0.81 0.32-2.03 0.64					0.92 0.38-2.22 0.85	0.50 0.11-2.17 0.35	1.97 0.76-5.15 0.17	1.44 0.57-3.61 0.44					2.01 0.47-8.71 0.35 Anastomotic x primary
Prior use of immunomodulatory drugs improves the clinical outcome of endoscopic balloon dilation for intestinal stricture in patients with Crohn's disease	Honzawa Y, Nakase H, Matsuura M, Higuchi H, Toyonaga T, Matsumura K, Yoshino T, Okazaki K, Chiba T.	2013	Prospective cohort	EBD	2004-2011	46.3 + 23.9	Japan	25	19	37 + 8		144 (12 - 312)	15			7			5	29	23	6	11		12									6
								6	5			162 (48-240)	3							9	9	0	4		5									6
Prolonged avoidance of repeat surgery with endoscopic balloon dilatation of anastomotic strictures in Crohn's disease	Nanda K, Courtney W, Keegan D, Byrne K, Nolan B, O'Donoghue D, Mulcahy H, Doherty G.	2013	Prospective Cohort	EBD		41 + 35.7	Ireland	31	17	44 ± 13		16.2 ± 3.4		17	3	12	9			31		31												13
OR								13		0.876 0.631-1.123 0.9		1.066 0.776-1.273 0.6		1.033 0.873-1.345 0.7	1.637 1.295-1.965 0.4	0.776 0.576-0.889 0.4																		13
Efficacy and safety of endoscopic balloon dilation of symptomatic intestinal Crohn's disease strictures	Scimeca D, Mocciaro F, Cottone M, Montalbano LM, D'Amico G, Olivo M, Orlando R, Orlando A.	2011	Prospective cohort	EBD	2003-2008	27.4 + 13.9	Italy	37	23				36	16		4	8	25		39	4	35	4					13 > 4cm						4
Hazard ratio available								4	3					3							1	4						3						4
Long-term results of endoscopic balloon dilatation of lower gastrointestinal tract strictures in Crohn's disease: a prospective study	Stienecker K, Gleichmann D, Neumayer U, Glaser HJ, Tonus C.	2009	Prospective cohort	EBD	1997-2007	82.3 + 16.3	Germany	25	5			12.6 + 7.5	16							31	19	12	3	3	8	3								5
								5	2			7 + 3.1	2							5	5	0	1	3	1	0								5
Efficacy and safety of endoscopic balloon dilation for Crohn's strictures	Nomura E, Takagi S, Kikuchi T, Negoro K, Takahashi S, Kinouchi Y, Hiwatashi N, Shimosegawa T.	2006	Retrospective case series	EBD	1996-2005	40.7 + 18.7	Japan	16	11	29.6 + 6.2		9.5 + 6.5	10		1	2	14	7	1	20	13	7	2	1	4	6								4
								4	3	25.7 + 4.1		7 + 4.2	1		0	0	4	2	0	4	4	0	2	0	1	1								4
Safety and efficacy of endoscopic balloon dilation for treatment of Crohn's disease strictures	Ferlitsch A, Reinisch W, Püspök A, Dejaco C, Schillinger M, Schöfl R, Pötzi R, Gangl A, Vogelsang H.	2006	Retrospective cohort
Prognostic factors presented without numbers in univariate analysis ( Only p value)
Efficacy and safety of endoscopic balloon dilation of symptomatic upper and lower gastrointestinal Crohn's disease strictures	Singh VV, Draganov P, Valentine J.	2005	Case series	EBD	1999-2003	21.9 + 13.2	United States	14	7	43 + 17.4										17	10	7	1		4	5	15 <4cm	1 > 4cm			13			4
								4	2	39.7 + 13.4										4	2	1	0		1	1	4 < 4cm	0			4			4
Long-term outcome of endoscopic pneumatic dilatation in Crohn's disease	Morini S, Hassan C, Lorenzetti R, Zullo A, Cerro P, Winn S, Giustini M, Taggi F.	2003	Case series	EBD	1988-2001	63.7 ± 44.6	Italy	34	13				24	19						34	10	24									22			16
								16	8	41.2 ± 14.3			12	11						16	4	12									11			16
Colonoscopic hydrostatic balloon dilatation of Crohn's strictures	Dear KL, Hunter JO.	2001	Case Series	EBD	1992-1999	45.6 + 22.5	England	22					22							22	1	21												6
								6					6							6	0	6												6
Endoscopic treatment of stenosis in recurrent Crohn's disease with balloon dilation combined with local corticosteroid injection	Ramboer C, Verhamme M, Dhondt E, Huys S, Van Eygen K, Vermeire L.	1995	Case Series	EBD	1989-1995	44.8 + 19.1	Belgium	13	8	44.3 + 12.5		20.1 + 13.2	12					7		15	6	9	3	1	2						13			2
								2	1	41 + 18.4		27 + 18.4	2					1		2	2	0	1	0	1						2			2
Endoscopic balloon dilation of colonic and ileo-colonic Crohn's strictures: long-term results	Breysem Y, Janssens JF, Coremans G, Vantrappen G, Hendrickx G, Rutgeerts P.	1992	Case Series	EBD	1986-1990	18.1 + 10.4	Belgium	18	5	40.9 (17-74)		14.9 (2-43)R	14							22	7	15	3	4							8			5
								5					5																		3			5
Colonoscopic balloon dilation of Crohn's strictures: a review of long-term outcomes	Thomas-Gibson S, Brooker JC, Hayward CM, Shah SG, Williams CB, Saunders BP.	2003	Retrospective Cohort	EBD	1983-1999	29.4 (Median)	England	59			21 (median)		53							59	6	53		2	6									35
								35												35	4	31												35
Hydrostatic balloon dilatation of Crohn's strictures	Sabaté JM, Villarejo J, Bouhnik Y, Allez M, Gornet JM, Vahedi K, Modigliani R, Lémann M.	2003	Retrospective Cohort	EBD	1991-2000	28.8 + 24	France	38		33.7 ± 9.6		10.2 + 6.9	30	17		13		14		41	13	28	3	5	4						21	6		15
HR for surgery								15																										15
Endoscopic balloon dilatation as a therapeutic option in the management of intestinal strictures resulting from Crohn's disease	Williams AJ, Palmer KR.	1991	Case Series	EBD	1987-1989	24 (21-27)		6												6	1	5			1		6				0			2
								2												2	0	2			0		2				0			2
